# Supplementary material for: Identification of Inhibitors with Potential Anti-Prostate Cancer Activity: A Chemoinformatics Approach
Source: Pharmaceuticals (Basel). 2025 Jun 13;18(6):888. doi: 10.3390/ph18060888 (PMC12196096; doi:10.3390/ph18060888)
Supplement: Supplementary file 1 [file pharmaceuticals-18-00888-s001.zip]

Archive with 1 entries (1 files):
- pharmaceuticals-3567176-supplementary.pdf
